# Supplementary material for: The Antioxidant Effects of Trypsin-Hydrolysate Derived from Abalone Viscera and Fishery By-Products, and the Angiotensin-I Converting Enzyme (ACE) Inhibitory Activity of Its Purified Bioactive Peptides
Source: Mar Drugs. 2024 Oct 7;22(10):461. doi: 10.3390/md22100461 (PMC11509546; doi:10.3390/md22100461)
Supplement: Supplementary file 1 [file marinedrugs-22-00461-s001.zip]

Archive with 1 entries (1 files):
- marinedrugs-3243799-supplementary.pdf
